# Supplementary material for: Human Hepatocellular response in Cholestatic Liver Diseases
Source: Organogenesis. 2023 Aug 20;19(1):2247576. doi: 10.1080/15476278.2023.2247576 (PMC10444014; doi:10.1080/15476278.2023.2247576)
Supplement: Supplemental Material [file KOGG_A_2247576_SM6528.zip]

Archive with 2 entries (2 files):
- Supplementary table 01.docx
- Supplementary Table 02.docx
